# Supplementary material for: Feasibility of Manufacturing and Antitumor Activity of TIL for Advanced Endometrial Cancers
Source: Int J Mol Sci. 2025 Jul 24;26(15):7151. doi: 10.3390/ijms26157151 (PMC12346291; doi:10.3390/ijms26157151)
Supplement: Supplementary file 1 [file ijms-26-07151-s001.zip]

Archive with 2 entries (2 files):
- ijms-3742083 - Supplemental Figure S1.pdf
- ijms-3742083 - Supplemental Table S1.pdf
